# Supplementary material for: Efficacy and Safety of Intensified Versus Standard Prophylactic Anticoagulation Therapy in Patients With Coronavirus Disease 2019: A Systematic Review and Meta-Analysis
Source: Open Forum Infect Dis. 2022 Jun 7;9(7):ofac285. doi: 10.1093/ofid/ofac285 (PMC9214161; doi:10.1093/ofid/ofac285)
Supplement: ofac285_Supplementary_Data [file ofac285_supplementary_data.zip]

Archive with 2 entries (2 files):
- Supplementary figures_25May2022_OFID.docx
- Supplementary tables_25May2022_OFID.docx
